# Supplementary material for: Functional Analysis of a Multiple-Domain CTL15 in the Innate Immunity, Eclosion, and Reproduction of Tribolium castaneum
Source: Cells. 2023 Feb 13;12(4):608. doi: 10.3390/cells12040608 (PMC9954269; doi:10.3390/cells12040608)
Supplement: Supplementary file 1 [file cells-12-00608-s001.zip]

Archive with 1 entries (1 files):
- cells-2159909-supplementary.pdf
